# Supplementary material for: Revealing the active microbiome connected with the rhizosphere soil of maize plants in Ventersdorp, South Africa
Source: Biodivers Data J. 2021 Feb 25;9:e60245. doi: 10.3897/BDJ.9.e60245 (PMC7933087; doi:10.3897/BDJ.9.e60245)
Supplement: Supplementary material 1 — BioSample metadata file [file bdj-09-e60245-s001.csv]

accession	study	object_status	bioproject_accession	biosample_accession	sample_name	library_ID	title	library_strategy	library_source	library_selection	library_layout	platform	instrument_model	design_description	filetype	fasta_file	assembly	filename	filename2	filename3	filename4	filename5	filename6	filename7	filename8
SRR12288317	SRP273091	new	PRJNA647797	SAMN15598509	F3negative_S22_L001_R	F3negative_S22_L001	Control 1	WGS	METAGENOMIC	other	paired	ILLUMINA	Illumina NovaSeq 6000	The libraries were prepared using Nextera DNA Flex library preparation kit (Illumina) following the manufacturer's user guide. The initial concentration DNA was evaluated using the Qubit dsDNA HS Assay Kit (Life Technologies). The DNA was used to prepare the libraries. The samples underwent the simultaneous fragmentation and addition of adapter sequences that were utilized during a limited-cycle …	fastq			F3negative_S22_L001_R1_001.fastq.gz	F3negative_S22_L001_R2_001.fastq.gz
SRR12288319	SRP273091	new	PRJNA647797	SAMN15598511	F3R1_S17_L001_R	F3R1_S17_L001	Rhizospheric rep 1	WGS	METAGENOMIC	other	paired	ILLUMINA	Illumina NovaSeq 6000	The libraries were prepared using Nextera DNA Flex library preparation kit (Illumina) following the manufacturer's user guide. The initial concentration DNA was evaluated using the Qubit dsDNA HS Assay Kit (Life Technologies). The DNA was used to prepare the libraries. The samples underwent the simultaneous fragmentation and addition of adapter sequences that were utilized during a limited-cycle …	fastq			F3R1_S17_L001_R1_001.fastq.gz	F3R1_S17_L001_R2_001.fastq.gz
